# Supplementary material for: Triiron Tetrairon Phosphate (Fe7(PO4)6) Nanomaterials Enhanced Flavonoid Accumulation in Tomato Fruits
Source: Nanomaterials (Basel). 2022 Apr 13;12(8):1341. doi: 10.3390/nano12081341 (PMC9028851; doi:10.3390/nano12081341)
Supplement: Supplementary file 1 [file nanomaterials-12-01341-s001.zip]

Archive with 1 entries (1 files):
- nanomaterials-1631808-supplementary.pdf
